# Supplementary material for: Central role of the flowering repressor ZCCT2 in the redox control of freezing tolerance and the initial development of flower primordia in wheat
Source: BMC Plant Biol. 2014 Apr 7;14:91. doi: 10.1186/1471-2229-14-91 (PMC4021066; doi:10.1186/1471-2229-14-91)
Supplement: Additional file 6 — Correlation analysis of glutathione disulphide content, redox potential, gene expression, freezing tolerance and fresh weight. [file 1471-2229-14-91-S6.xlsx]

## Sheet: Correlations
Cheyenne
	Reduction potential, GSSG				Expression of												Electrolyte leakage		Fresh weight (7d)
	GSSG 20°C	EGSH/GSSSG 20°C	GSSG 5°C	EGSH/GSSSG 5°C	CBF14	COR14b	APSR	sAPX1	CAB	NF-YB2	NCED1	ZCCT1	ZCCT2	VRN1	OXS2	FKF1	-11	-13	Shoot	Root
Control	18.8267	-147.793	40.9833	-131.289	1	1	1	1	1	1	1	1	1	1	1	1	19.88	20.2706	0.331667	0.155667
1GSH	8.82667	-156.273	2.35	-182.401	1.00508	1.12119	1.30436	1.41021	1.0077	4.12523	1.20323	0.936435	0.63097	1.6346	1.3702	1.00297	11.7	13.7663	0.343333	0.1755
2GSH	64.6	-105.022	73.1667	-67.5514	0.527406	1.20356	0.951078	1.24783	0.580966	2.21238	0.562637	0.704088	0.520958	1.27959	1.21073	0.917236	16.35	15.6414	0.316667	0.102333
0.5GSSG	43.4667	-119.019	47.1833	-118.831	0.595071	1.59749	1.01998	1.069	1.01119	0.855494	0.426204	1.00273	1.03225	0.873064	0.462843	1.08084	13.32	13.13	0.385	0.180333
1GSSG	82.1267	-62.629	65.1767	-86.3715	1.69344	2.42343	2.26079	3.55992	0.193077	0.889645	1.39918	1.23685	0.955459	1.22962	0.76582	1.40478	25.44	16.13	0.193333	0.141333
1ASA	25.3	-134.67	24.1767	-141.242	1.19548	0.586359	2.22099	4.86106	0.359594	4.35248	2.57105	0.486792	0.637801	6.01647	9.26701	2.05709	17.9023	7.8	0.211667	0.0843333
2ASA	28.3	-128.997	4.4	-175.613	0.508166	0.940804	1.54241	2.58195	0.317585	3.18214	1.05164	0.27775	0.33229	3.03915	5.01423	1.26303	14.42	7.46485	0.28	0.121167
2H2O2	2.35	-179.94	8.7	-164.875	0.991639	1.46019	2.39002	4.11767	0.806761	1.436	1.82487	0.319629	0.408378	6.2789	3.28058	1.27299	15.66	9.34063	0.278333	0.135
100NaCl	47.35	-115.411	7.03333	-166.355	0.834723	0.911349	1.85271	3.81478	1.89259	2.79094	1.37249	0.367046	0.20397	6.27886	8.4636	2.43621	11.26	11.0851	0.27	0.1155
PEG	29.55	-137.263	8.67667	-165.767	0.330348	1.37046	1.37013	2.63304	0.340322	8.21797	1.95671	0.589549	0.22712	4.49615	5.68148	2.50715	11.4886	8.46	0.283333	0.147
	Reduction potential, GSSG				Expression of												Electrolyte leakage		Fresh weight (7d)			(Guilford, 1950)
	GSSG 20°C	EGSH/GSSSG 20°C	GSSG 5°C	EGSH/GSSSG 5°C	CBF14	COR14b	APSR	sAPX1	CAB	NF-YB2	NCED1	ZCCT1	ZCCT2	VRN1	OXS2	FKF1	-11	-13	Shoot	Root		Less than 0.20 (-)	Slight; almost negligible relationship
GSSG 20°C	1	0.973318	0.740349	0.771585	0.207115	0.54449	-0.0209605	-0.0232013	-0.163962	-0.261661	-0.330053	0.411202	0.223728	-0.363819	-0.185366	0.0405025	0.456068	0.316501	-0.311538	-0.204867		0.20 - 0.40(-)	Low correlation; definite but small relationship
EGSH/GSSSG 20°C		1	0.668208	0.685124	0.292402	0.527201	0.0217292	0.0112612	-0.218631	-0.226906	-0.270019	0.455029	0.278125	-0.387415	-0.142774	0.065055	0.497856	0.285282	-0.375759	-0.168942		0.40 - 0.70(-)	Moderate correlation; substantial relationship
GSSG 5°C			1	0.98999	0.251781	0.486866	-0.249692	-0.321299	-0.262458	-0.524933	-0.457978	0.63398	0.63517	-0.625442	-0.559704	-0.431637	0.656216	0.655084	-0.00601767	-0.0604674		0.70 - 0.90(-)	High correlation; marked relationship
EGSH/GSSSG 5°C				1	0.235692	0.466957	-0.183064	-0.232255	-0.280938	-0.475308	-0.393725	0.54637	0.535283	-0.532651	-0.476756	-0.359245	0.636336	0.575942	-0.0830797	-0.17086		0.90 - 1.00(-)	Very high correlation; very dependable relationship
CBF14					1	0.387287	0.619604	0.425821	-0.101845	-0.440242	0.312815	0.441998	0.492384	-0.0333429	-0.108648	-0.105959	0.749893	0.331028	-0.576712	-0.0464404
COR14b						1	0.17938	-0.058727	-0.294185	-0.33018	-0.228061	0.604638	0.403404	-0.41052	-0.605087	-0.210361	0.49314	0.326065	-0.152553	0.431449
APSR							1	0.938301	-0.166767	-0.038697	0.724483	-0.322605	-0.217664	0.665896	0.465893	0.391823	0.329694	-0.455388	-0.818801	-0.414082
sAPX1								1	-0.127293	0.166632	0.824007	-0.508515	-0.396935	0.826217	0.726415	0.623552	0.16934	-0.61033	-0.842786	-0.609686
CAB									1	-0.24239	-0.269345	-0.113525	-0.120055	0.185834	0.118876	0.113712	-0.478435	0.193038	0.419977	0.197944
NF-YB2										1	0.530208	-0.349882	-0.615225	0.386173	0.529072	0.652956	-0.516741	-0.565898	-0.138547	-0.133989
NCED1											1	-0.400674	-0.362783	0.761816	0.707435	0.665198	0.0650813	-0.568045	-0.702212	-0.444407
ZCCT1												1	0.842157	-0.804569	-0.734991	-0.436803	0.508879	0.783268	0.197644	0.587603
ZCCT2													1	-0.702976	-0.654946	-0.583969	0.612172	0.694958	0.214472	0.449608
VRN1														1	0.856185	0.725643	-0.328671	-0.738312	-0.476929	-0.541556
OXS2															1	0.828764	-0.328673	-0.724662	-0.510644	-0.662327
FKF1																1	-0.298199	-0.564701	-0.494723	-0.369003
-11																	1	0.48958	-0.528274	-0.16338
-13																		1	0.313217	0.38414
Shoot																			1	0.637723
Root																				1
T.spelta
	Reduction potential, GSSG				Expression of												Electrolyte leakage		Fresh weight (7d)
	GSSG 20°C	EGSH/GSSSG 20°C	GSSG 5°C	EGSH/GSSSG 5°C	CBF14	COR14b	APSR	sAPX1	CAB	NF-YB	NCED1	ZCCT1	ZCCT2	VRN1	OXS2	FKF1	-11	-13	Shoot	Root
Control	4.78333	-166.603	4.57667	-171.163	1	1	1	1	1	1	1	1	1	1	1	1	11.4346	89.7541	0.266667	0.164667
1GSH	5.8	-163.313	5.7	-161.101	0.376281	0.431932	0.316869	0.731355	0.450357	0.645788	0.582749	0.845453	0.138289	3.94658	0.819731	2.54154	40.7854	85.1761	0.543333	0.239333
2GSH	8.15	-159.769	39.45	-125.034	0.334511	0.364484	0.541317	0.760949	0.342654	1.70639	2.35114	0.538674	0.0964016	7.12661	3.55154	2.68085	61.0553	75	0.84	0.203333
0.5GSSG	5.5	-163.331	29.0767	-150.197	0.355364	0.384311	0.842093	1.08919	0.829941	2.71791	0.865337	0.867356	0.188993	5.19075	0.584021	1.43595	80.3049	80.5134	0.69	0.213
1GSSG	6.57667	-154.71	28.35	-142.025	0.1	0.251469	0.620132	0.963832	0.2767	1.74749	2.10069	0.292836	0.107195	3.33634	0.497667	1.42581	10.4022	86.6687	0.756667	0.36
1ASA	4.88333	-154.778	32.3	-148.399	0.0728192	0.196404	0.506496	0.269239	0.170375	0.553298	0.252209	0.525871	0.0395234	3.11026	0.533138	0.822472	57.5106	77.5084	0.643333	0.207
2ASA	3	-176.039	5.65	-167.102	0.120409	0.0839785	0.758354	0.896449	0.170999	1.23242	1.23373	0.30369	0.001	5.01592	3.25307	2.49792	66.9301	74.6018	0.43	0.217667
2H2O2	4.91667	-164.923	45.6167	-128.546	0.116716	0.332262	0.268557	0.730026	0.16672	0.285969	0.682096	0.653322	0.057936	3.40029	0.855773	1.2724	8.2126	77.6974	0.683333	0.339667
100NaCl	4.75	-169.3	9.46667	-164.318	0.109648	0.266583	0.491671	0.36121	0.292053	1.32845	1.10176	0.468954	0.171196	3.56089	2.65191	1.33021	9.27422	81.2749	0.53	0.37
PEG	4.27667	-171.019	48.85	-114.883	0.0678378	0.499117	0.289056	0.253308	0.213485	0.525547	1.73616	0.145455	0.0429918	2.22911	0.659151	0.91646	44.6449	80.8247	0.306667	0.159
	Reduction potential, GSSG				Expression of												Electrolyte leakage		Fresh weight (7d)			(Guilford, 1950)
	GSSG 20°C	EGSH/GSSSG 20°C	GSSG 5°C	EGSH/GSSSG 5°C	CBF14	COR14b	APSR	sAPX1	CAB	NF-YB2	NCED1	ZCCT1	ZCCT2	VRN1	OXS2	FKF1	-11	-13	Shoot	Root		Less than 0.20 (-)	Slight; almost negligible relationship
GSSG 20°C	1	0.704745	0.300998	0.373006	0.122996	0.0694041	-0.089992	0.211068	0.1204	0.371716	0.494492	0.178429	-0.0302158	0.477894	0.0745989	0.320715	0.000545164	0.0805251	0.72543	0.124335		0.20 - 0.40(-)	Low correlation; definite but small relationship
EGSH/GSSSG 20°C		1	0.311665	0.225028	-0.0399349	-0.0755423	-0.0650339	0.0421213	0.00422528	0.150392	0.0279636	0.162596	-0.0661871	0.0936524	-0.407335	-0.147575	-0.0539453	0.176393	0.690869	0.188443		0.40 - 0.70(-)	Moderate correlation; substantial relationship
GSSG 5°C			1	0.955867	-0.456186	-0.16301	-0.493971	-0.314814	-0.385384	-0.1058	0.287787	-0.376066	-0.451349	0.13682	-0.246259	-0.303319	0.11169	-0.393892	0.394802	-0.0311716		0.70 - 0.90(-)	High correlation; marked relationship
EGSH/GSSSG 5°C				1	-0.443647	-0.129132	-0.585042	-0.326435	-0.43071	-0.146742	0.460088	-0.45843	-0.472934	0.185681	-0.133692	-0.126837	0.0819931	-0.355077	0.339283	-0.057173		0.90 - 1.00(-)	Very high correlation; very dependable relationship
CBF14					1	0.878791	0.632974	0.517612	0.885848	0.126904	-0.0865231	0.769777	0.934813	-0.286326	-0.0651994	-0.00125748	-0.136185	0.587276	-0.368134	-0.439595
COR14b						1	0.354821	0.231092	0.771343	-0.10063	-0.0180127	0.582643	0.895968	-0.553079	-0.293299	-0.300561	-0.320786	0.682474	-0.522552	-0.441847
APSR							1	0.655826	0.711567	0.600471	0.0470826	0.386527	0.643277	-0.0344451	0.122304	-0.0324281	0.181502	0.276751	-0.185297	-0.294825
sAPX1								1	0.591409	0.587347	0.155261	0.481607	0.381043	0.233218	0.0187473	0.357894	0.0762495	0.275705	0.182746	0.00384864
CAB									1	0.447445	-0.12968	0.787011	0.824554	-0.205926	-0.227021	-0.116822	0.0313992	0.600079	-0.256464	-0.375207
NF-YB2										1	0.368053	0.140689	0.0408086	0.52399	0.191992	0.223732	0.395617	0.0137379	0.406405	0.0460624
NCED1											1	-0.512484	-0.103539	0.339303	0.409715	0.295189	-0.0268391	-0.0422618	0.212377	0.0285081
ZCCT1												1	0.640272	-0.085479	-0.231555	0.0292038	-0.0299195	0.398802	-0.00635984	-0.177885
ZCCT2													1	-0.536063	-0.150481	-0.281091	-0.365832	0.692299	-0.490819	-0.294555
VRN1														1	0.619733	0.756347	0.607465	-0.668449	0.686701	0.0399646
OXS2															1	0.646706	0.202944	-0.550229	0.102676	0.0209862
FKF1																1	0.372629	-0.331671	0.303437	-0.0350031
-11																	1	-0.56506	0.161388	-0.608915
-13																		1	-0.360619	0.0662659
Shoot																			1	0.445845
Root																				1
