# Supplementary material for: Central role of the flowering repressor ZCCT2 in the redox control of freezing tolerance and the initial development of flower primordia in wheat
Source: BMC Plant Biol. 2014 Apr 7;14:91. doi: 10.1186/1471-2229-14-91 (PMC4021066; doi:10.1186/1471-2229-14-91)
Supplement: Additional file 7 — Primers and program used for the determination of gene expression using real-time RT-PCR. [file 1471-2229-14-91-S7.xlsx]

## Sheet: Munka1
		Forward	Reverse	Reference	Gene ID		Program
Reference gene	Ta307930	5’-GCCGTGTCCATGCCAGTG-3’	5’-TTAGCCTGAACCACCTGTGC-3’	Paolacci et al. 2009. [54]	TC279294, TC284282		03:00:00	95°C
	CBF14	5'-AACCGATGACGAGAAGGAAA-3'	5'-AACTCCGAGTAGCACGATCC-3'	Soltész et al. 2013. [6]	GenBank:EU076382.1		00:05:00	95°C	40 cycles
	COR14b	5'-GAGCGACTCCTGCTAACGAC-3'	5'-CTACCGCCTCCTGTACCTTG-3'	Dhillon et al. 2010. [17]	GenBank:AF207546.1		00:30:00	60°C
	APSR	5'-GCTCAAAGCCCCTCCATTAT-3'	5'-GACCGAGTGAACCACGAGTA-3'	present work	TC416397		00:05:00	65°C	0.5°C/ cycle
	sAPX1	5'-GCAGCTGCTGAAGGAGAAGTC-3'	5'-CAATTTCAAACCTCAAGCTACCAT-3'	Secenji et al. 2010 [53]	gi215686471/BAG87732 (Oryza sativa)			95°C
	CAB	5'-GGCTGAGATGAAGGAGGTCA-3'	5'-AATCGGTCAGTCAGCTCTGG-3'	Kocsy et al. 2010. [45]	TC270282		BIORAD CFX96 Real Time System
	NF-YB2	5'-AAAGGCTGCTTCCCAGATGTAA-3'	5'-CAACCATGCTAAACCACAACTGA-3'	Stephenson et al. 2007. [55]	GenBank:BT009078		KAPA SYBR Fast universal qPCR kit
	NCED3	5' - ACGTGCCGGACTGCTTCTGCT - 3'	5' - GCCGGTGCGCGTGTTGAG - 3'	B. Kalapos	GenBank:JQ772528.1
	ZCCT1	5'-CTCATGGTCTCGCCCATTCA-3'	5'-GCCTTGGGCGAAGAACTGGTG-3'	R. Boussicut, F. Taulemesse and V. Allard	GenBank: AY485969.1
	ZCCT2	5'-CATCGTGCCATTCTGCGGG-3'	5'-CCCTGTACCTCATCACCTTCGCCT-3'	R. Boussicut, F. Taulemesse and V. Allard	GenBank:AY485975.1
	VRN1	5'-GAACAAGATCAACCGGCAGGTGAC-3'	5'-GGAGAAGATGATGAGGCCGACCTC-3'	R. Boussicut, F. Taulemesse and V. Allard	GenBank:JF965397.1
	OXS2	5'-CCTGCCGGATATCAAGAACA-3'	5'-TGATACTTGCGCGGATCG-3'	present work	based on conservative region of AT2G41900
	FKF1	5'-GAATCCACAATGGAGGCAGT-3'	5'-TTCTCCATGTCGGTTTTTCC-3'	present work	GenBank:DQ923399.1
	VRN3	5'-TCAGGGTGACCTTCGGGAACAG-3'	5'-ATCTGGGTCTACCATCACGAGT-3'	present work	GenBank:AY705794.1
